# Supplementary material for: Hyperactivated PTP1B phosphatase in parvalbumin neurons alters anterior cingulate inhibitory circuits and induces autism-like behaviors
Source: Nat Commun. 2020 Feb 24;11:1017. doi: 10.1038/s41467-020-14813-z (PMC7039907; doi:10.1038/s41467-020-14813-z)
Supplement: Supplementary file 4 — Source Data [file 41467_2020_14813_MOESM4_ESM.xlsx]

## Sheet: F1abcd
	Figure 1a															Figure 1b							Figure 1c								Figure 1d
	Time (s)										Index						sec/10 min							sec/5 min							WT NSI						WT SI
	WT	WT	LKO	LKO	WT	WT	LKO	LKO			socialbility	socialbility	novelty	novelty			grooming	grooming						digging	digging						mousenr	slide	cfos rois >150% background	average	number of cfos pos rois (% of NSI)		mousenr	slide	cfos rois >150% background	average	number of cfos pos rois (% of NSI)
	WT Empty	WT Littermate	LKO Empty	LKO Littermate	WT Littermate	WT Novel	LKO Littermate	LKO Novel			WT	LKO	WT	LKO			WT	KO						WT	KO						9867	a	19	16.5	21.8808		340	a	110	122	161.785
	67.5342	128.729	55.3887	108.442	70.6039	69.5362	79.9466	100.434			0.3118	0.32383	-0.0076188	0.113579			29	68						21	27							b	14					b	134
	42.9763	113.447	75.8091	75.6089	85.0851	104.037	58.1915	103.704			0.450513	-0.00132217	0.10021	0.281123			56	83						11	13						9847	a	0	0	0		384	a	61	61.5	81.5556
	47.1138	142.009	74.6747	117.05	38.6386	121.455	104.438	68.7354			0.501765	0.221022	0.5173	-0.206167			80	103						30	57							b	0					b	62
	45.7124	96.63	49.5829	116.517	82.4825	118.919	69.4027	77.8779			0.357712	0.402975	0.180915	0.0575446			40	119						3	50						9859	a	2	3	3.97832		320	a	105	78.5	104.099
	29.6964	201.401	13.7471	41.7751	86.0134	103.14	154.621	37.8378			0.742997	0.504807	0.0905434	-0.606796			62	204						17	17							b	4					b	52
	59.8599	105.839	49.7164	97.0971	39.039	130.664	101.235	64.6647			0.277486	0.322727	0.539914	-0.220436			67	74						3	58						9868	a	15	20	26.5221		381	a	53	58.5	77.5773
	47.3807	152.819	78.0781	88.622	30.297	34.034	58.325	70.7374			0.526666	0.0632507	0.0580902	0.0961736			70	142						23	13							b	25					b	64
	67.1	132.298	36.036	140.34			109.91	34.8348			0.326974	0.591373		-0.518673				148						11	14
			59.7931	86.6867			102.035	60.5939				0.183599		-0.25482				100							40								mean	9.875	13.0953				mean	80.125	106.254
			81.0143	80.2135			81.2813	104.304				-0.00496689		0.124055				113							20								STDEV	9.85203	13.0648				STDEV	29.2728	38.8188
			75.4087	111.979			60.1935	125.192				0.195158		0.350613											36								n	4	4				n	4	4
			94.1608	81.0143			80.2803	103.77				-0.0750478		0.127627																			SEM	4.92602	6.53242				SEM	14.6364	19.4094
			68.5352	114.915			147.814	56.9903				0.25282		-0.443466																									ttest		0.0127098
			126.994	90.9576								-0.165341
																															LMO4KO NSI						LMO4 SI
	Time (s)										index						grooming							digging							mousenr	slide	cfos rois >150% background	average	number of cfos pos rois (% of NSI)		mousenr	slide	cfos rois >150% background	average	number of cfos pos rois (% of NSI)
	WT		LKO		WT		LKO				socialbility		novelty				sec/10 min							sec/10 min							452	a	0	0.5	0.663053		326	a	71	42.5	56.3595
	Empty	Littermate	Empty	Littermate	Littermate	Novel	Littermate	Novel			WT	LKO	WT	LKO			WT	LKO						WT	LKO							b	1					b	14
	50.9217	134.147	67.0671	96.5156	61.7371	97.3979	92.898	77.6674	avg		0.436989	0.201063	0.211336	-0.084588			57.7143	115.4						14.875	31.3636						456	a	0	0	0		383	a	45	32	42.4354
	1.62666	4.11977	1.92573	1.72615	3.53827	4.88537	2.42078	2.13945	sem		0.019224	0.0157436	0.03199	0.023875			2.53776	4.08798						1.20349	1.61105							b	0					b	19
	13.0133	32.9582	26.9602	24.1661	24.7679	34.1976	31.4701	27.8129	stdev		0.153792	0.220411	0.22393	0.310376			17.7643	40.8798						9.6279	17.7216						463	a	0	0	0		335	a	52	37.5	49.729
	8	8	14	14	7	7	13	13	n		8	14	7	13			7	10						8	11							b	0					b	23
																															438	a	0	0	0		385	a	32	34.5	45.7507
																																b	0					b	37
											Index (Arcsine)						grooming							digging
											socialbility	socialbility	novelty	novelty			t-Test: Two-Sample Assuming Equal Variances							t-Test: Two-Sample Assuming Equal Variances									mean	0.125	0.165763				mean	36.625	48.5687
											WT	LKO	WT	LKO																			STDEV	0.25	0.331527				STDEV	4.51617	5.98893
											0.317087	0.329775	-0.00761888	0.113824				wt	LKO						wt	LKO							n	4	4				n	4	4
											0.46734	-0.00132217	0.100378	0.284964			Mean	57.7143	115.4					Mean	14.875	31.3636							SEM	0.125	0.165763				SEM	2.25809	2.99447
											0.525638	0.222862	0.543693	-0.207656			Variance	315.571	1671.16					Variance	92.6964	314.055													ttest		0.000499833
											0.365817	0.414765	0.181916	0.0575764			Observations	7	10					Observations	8	11
											0.837537	0.529158	0.0906676	-0.652023			Pooled Variance	1128.92						Pooled Variance	222.907
											0.281176	0.328609	0.570335	-0.222262			Hypothesized Mean Difference	0						Hypothesized Mean Difference	0
											0.554673	0.063293	0.0581229	0.0963225			df	15						df	17						DKO KO NSI						DKO SI
											0.3331	0.63276		-0.545298			t Stat	-3.48386						t Stat	-2.37677						mousenr	slide	cfos rois >150% background	average	number of cfos pos rois (% of NSI)		mousenr	slide	cfos rois >150% background	average	number of cfos pos rois (% of NSI)
												0.184647		-0.257662			P(T<=t) one-tail	0.00166604						P(T<=t) one-tail	0.0147388						634	a	0	0	0		328	a	71	66.5	88.1861
												-0.00496691		0.124375			t Critical one-tail	1.75305						t Critical one-tail	1.73961							b	0					b	62
												0.196419		0.358225			P(T<=t) two-tail	0.00333207						P(T<=t) two-tail	0.0294775						633	a	0	0	0		316	a	53	41.5	55.0334
												-0.0751184		0.127976			t Critical two-tail	2.13145						t Critical two-tail	2.10982							b	0					b	30
												0.255593		-0.459462																	631	a	0	0	0		375	a	38	50.5	66.9684
												-0.166104																				b	0					b	63
																															635	a	0	0	0		369	a	54	40.5	53.7073
																																b	0					b	27
											t-Test: Two-Sample Assuming Equal Variances
											socialbility																						mean	0	0				mean	49.75	65.9738
												WT	LKO																				STDEV	0	0				STDEV	12.0381	15.9639
											Mean	0.459915	0.207884																				n	4	4				n	4	4
											Variance	0.0334312	0.053006																				SEM	0	0				SEM	6.01907	7.98193
											Observations	8	14																										ttest		0.00370898
											Pooled Variance	0.0461548
											Hypothesized Mean Difference	0
											df	20
											t Stat	2.64693
											P(T<=t) one-tail	0.00773457																				PFC 2/3
											t Critical one-tail	1.72472
											P(T<=t) two-tail	0.0154691																				c fos signal intensity (% of WT NSI)
											t Critical two-tail	2.08596
																																WT NSI	WT SI	KO NSI	KO SI	DKO NSI	DKO SI
											t-Test: Two-Sample Assuming Equal Variances																					133.992	218.815	52.8849	171.508	0	189.133
											novelty																					0	228.906	0	150.168	0	192.6
												WT	LKO																			122.556	164.916	0	174.427	0	202.805
											Mean	0.221029	-0.0908538																			143.452	197.671	0	175.234	0	170.463
											Variance	0.0559313	0.104343
											Observations	7	13																		avg (fold)	1	2.02577	0.132212	1.67834	0	1.8875
											Pooled Variance	0.0882059																			sem	0.336059	0.1414	0.132212	0.0594285	0	0.0675103
											Hypothesized Mean Difference	0
											df	18																			Table Analyzed	cfos pos cells norm to WT NSI
											t Stat	2.24
											P(T<=t) one-tail	0.0189745																			Two-way ANOVA	Ordinary
											t Critical one-tail	1.73406																			Alpha	0.05
											P(T<=t) two-tail	0.037949
											t Critical two-tail	2.10092																			Source of Variation	% of total variation	P value	P value summary	Significant?
																															Interaction	4.834	0.0697	ns	No
																															SI	68.24	< 0.0001	****	Yes
																															genotype	12.89	0.0028	**	Yes
																															ANOVA table	SS	DF	MS	F (DFn, DFd)	P value
																															Interaction	118605	2	59302	F (2, 18) = 3.100	P = 0.0697
																															SI	1674000	1	1674000	F (1, 18) = 87.52	P < 0.0001
																															genotype	316163	2	158081	F (2, 18) = 8.263	P = 0.0028
																															Residual	344355	18	19131
																															Bonferroni's multiple comparisons test	Mean Diff.	95% CI of diff.	Significant?	Summary	Adjusted P Value
																															NSI:WT vs. NSI:LMO4 KO	98.73	-231.9 to 429.3	No	ns	> 0.9999
																															NSI:WT vs. NSI:LMO4 PTP1B KO	100	-230.6 to 430.6	No	ns	> 0.9999
																															NSI:WT vs. SI:WT	-711.4	-1042 to -380.8	Yes	****	< 0.0001
																															NSI:WT vs. SI:LMO4 KO	-270.9	-601.5 to 59.72	No	ns	0.1894
																															NSI:WT vs. SI:LMO4 PTP1B KO	-403.8	-734.4 to -73.19	Yes	**	0.0095
																															NSI:LMO4 KO vs. NSI:LMO4 PTP1B KO	1.266	-329.3 to 331.9	No	ns	> 0.9999
																															NSI:LMO4 KO vs. SI:WT	-810.1	-1141 to -479.5	Yes	****	< 0.0001
																															NSI:LMO4 KO vs. SI:LMO4 KO	-369.6	-700.2 to -39.01	Yes	*	0.0206
																															NSI:LMO4 KO vs. SI:LMO4 PTP1B KO	-502.5	-833.1 to -171.9	Yes	**	0.001
																															NSI:LMO4 PTP1B KO vs. SI:WT	-811.4	-1142 to -480.8	Yes	****	< 0.0001
																															NSI:LMO4 PTP1B KO vs. SI:LMO4 KO	-370.9	-701.5 to -40.28	Yes	*	0.02
																															NSI:LMO4 PTP1B KO vs. SI:LMO4 PTP1B KO	-503.8	-834.4 to -173.2	Yes	**	0.001
																															SI:WT vs. SI:LMO4 KO	440.5	109.9 to 771.1	Yes	**	0.0041
																															SI:WT vs. SI:LMO4 PTP1B KO	307.6	-23.01 to 638.2	No	ns	0.084
																															SI:LMO4 KO vs. SI:LMO4 PTP1B KO	-132.9	-463.5 to 197.7	No	ns	> 0.9999

## Sheet: F2 (EP)
F4 d	Cd. (nS)	wt	ko			F4 b	rmp	WT	KO				F2 c, d	wt
		4.32	4.02					-66	-55						curent - AP#	20	0	0	0	0	0	0	0	0	0	0	0
		10.1	3.67					-67	-65							40	0	0	0	0	0	0	0	0	0	0	0
		5.92	4.77					-62	-54							60	0	0	0	0	37	0	0	0	0	0	9
		5.42	4.7					-60	-43							80	17	0	0	1	51	0	0	0	1	0	44
		4.16	4.32					-64	-67							100	38	1	36	39	62	34	36	0	27	45	59
		4.39	3.75					-60	-55							120	49	58	53	53	71	47	54	1	51	60	68
		5.25	3.81					-62	-54							140	57	72	61	62	79	56	67	40	71	71	76
		5.85	2.09					-74.5	-60							160	65	82	71	69	84	63	76	49	86	79	77
		5.29	6.06					-67	-64							180	72	92	74	76	89	71	84	55	98	87	78
		5.65	1.34					-69	-55							200	78	98	79	80	93	75	87	60	107	88	79
			3.36					-68	-58							220	82	104	82	85	96	78	91	62	108	87	80
			3.48						-60
									-74						1st SP latency	100	9.3	9.22	10.3	8.99	6.55	21.2	26.4		163.58	15.1	9.23
																120	7.5	5.5	6.6	5.96	5.56	13.5	13.4	18.5	73.2	8.4	6.74
																140	6.3	5.14	6	4.79	4.28	11.9	9.72	13	20	6.8	5.54
																160	5.5	4.2	4.8	4.2	4.08	9.87	7.18	10.5	13.5	5.7	5.1
																180	4.6	3.5	4.5	3.29	3.67	7.29	6.23	8.9	10.8	4.8	4.6
																200	4.2	3.5	3.7	3	3.33	6.56	5.38	7.7	9.61	4	4.2
																220	3.6	2.9	3.5	2.74	3.06	6.07	4.48	6.6	6.4	3.8	3.4
														KO
															curent-AP#	20	0	0	0	0	0	0	0	0	0	0
																40	0	37	0	0	0	0	43	0	45	0
																60	0	63	14	9	16	0	64	0	68	29
																80	15	81	37	43	43	1	76	11	84	45
																100	51	91	46	61	77	46	89	33	93	54
																120	72	98	63	75	85	54	100	44	99	63
																140	80	102	74	85	87	62	100	54	93	72
																160	84	105	84	92	88	65	100	61	105	77
																180	89	105	92	96	88	68	100	67	105	81
																200	92	105	99	101	88	75	100	71	102	86
																220	92	105	105	105	88	80	100	75	100	84
															1st SP latency	100	10.56	2.97	10.97	10.48	4.37	9.8	4.56	22.06	6.68	7.5
																120	7.52	2.79	8.41	8.34	4.38	7.37	3.45	13.57	5.38	5.8
																140	4.17	2.99	6.81	6.16	3.46	5.59	3.2	10	4.35	5.1
																160	4.02	2.53	5.58	5.11	3.21	5.07	3	8.08	4.03	4.6
																180	4.08	2.43	4.87	4.41	2.26	4.41	2.8	7.02	3.38	4
																200	3.56	2.35	4.11	3.74	1.79	3.75	2.5	5.5	3.05	3.8
																220	3.35	2.25	3.7	3.63	1.19	3.5	2.6	4.97	3.1	3.5
F2h
	WT	-100	-202.985	-338.043	-292.459	-240.014	-167.29	-222.452	-195.618	-346.925	-443.718
	I-V	-90	-146.61	-236.065	-207.324	-174.696	-113.87	-159.643	-104.831	-198.767	-292.325
		-80	-100.949	-147.33	-134.583	-115.495	-69.3036	-95.3624	-29.5825	-123.845	-155.344
		-70	-55.8219	-63.9879	-71.458	-56.9915	-31.4281	-57.5747	20.1585	-57.8203	-61.4228
		-60	-17.2855	13.1978	-14.0804	-10.362	0.408139	-9.27179	55.4837	-7.17056	4.20163
		-50	22.6336	97.4774	39.443	40.2309	28.562	31.888	77.3102	50.3767	57.3815
		-40	72.716	250.238	107.606	99.9745	54.6	74.3362	57.9831	91.1523	102.6
		-30	211.851	618.897	346.356	291.13	154.986	145.262	97.1171	214.039	136.822
		-20	542.569	1345.79	916.288	715.277	428.476	427.457	479.065	670.889	526.654
		-10	996.842	2437.74	1691.7	1351.69	870.495	1147.38	1437.09	1586.8	2323.9
		0	1513.46	3695.92	2587.82	2122.77	1399.23	2101.93	2763.83	2872.43	6713.7
		10	2030.95	5063.17	3561.04	3022.54	1973.63	3162.88	4320.59	4453.92	11171.1
	KO	-100		-313.897	-244.915	-149.188	-218.249	-105.168	-321.922	-129.292	-176.787
		-90		-198.523	-184.988	-114.066	-153.4	-89.8204	-250.913	-91.2284	-101.424
		-80		-99.6187	-128.512	-82.5424	-95.7039	-55.4047	-181.698	-59.2561	-45.049
		-70		-32.7134	-80.2763	-50.3343	-48.7225	-35.5566	-115.321	-31.6094	-0.539824
		-60		18.1335	-34.0858	-23.1867	-8.40764	-16.1484	-51.4421	-7.97844	37.5706
		-50		61.247	7.99929	11.1951	24.4702	0.906341	7.7224	9.87918	69.2295
		-40		110.656	49.629	63.2485	67.4176	28.224	67.0119	7.26799	111.856
		-30		163.556	156.817	210.02	146.712	121.995	150.178	80.4607	206.396
		-20		406.803	659.516	632.541	475.583	394.208	424.135	440.026	499.996
		-10		1088.97	1556.04	1277.44	1181.09	795.208	863.489	967.137	1026.99
		0		1994.22	2713.49	2035.47	2068.15	1258.12	1370.11	1573.69	1672.87
		10		3094.85	3872.55	2880.42	3049.59	1757.22	1947.38	2234.14	2348.35
F2i	WT	-30	96.5239	295.17	185.887	135.909	61.0369	24.772	-54.0764	49.2116	-25.1802
KDR		-20	384.022	921.574	696.637	505.878	302.876	263	276.276	450.823	310.127
		-10	795.076	1913.03	1412.87	1088.11	713.245	938.951	1182.7	1311.5	2052.85
		0	1268.47	3070.73	2249.81	1805.02	1210.33	1849.54	2457.85	2541.89	6388.12
		10	1742.75	4337.49	3163.84	2650.61	1753.08	2866.53	3963.01	4068.14	10791
	KO	-30		5.9202	63.0503	116.007	42.6985	75.5396	21.645	52.4484	59.6556
		-20		201.845	522.57	501.015	333.439	326.913	234.985	398.565	316.371
		-10		836.685	1375.92	1108.4	1000.82	707.074	613.723	912.227	806.478
		0		1694.62	2490.18	1828.92	1849.75	1149.14	1059.73	1505.33	1415.47
		10		2747.93	3606.06	2636.35	2793.05	1627.41	1576.39	2152.33	2054.07

## Sheet: F3 (EP)
														F3 c,d,e inset	sIPSC	sIPSC amplitude			sIPSC decay tau			sIPSC inst freq			F3f,g,h inst	sEPSC	sEPSC amplitude			sEPSC decay tau			sEPSC inst freq							F3c	WT	7.5	0		KO	7.5	0
			F3 I,j,k		WT				KO							WT	KO		WT	KO		WT	KO				WT	KO		WT	KO		WT	KO						sIPSC amplitude		12.5	0.00230769			12.5	0
					EPSC	IPSC	E/I		EPSC	IPSC	E/I					38.5	35.3		28.83	26.72		6.11	2.09				21.4	19		8.1	5.75		7.92	10.97								17.5	0.04			17.5	0.0092493
					21.4	38.5	0.555844		19	35.3	0.538244					31.45	38.1		20.61	13.85		7.44	2.65				28.7	14		6.89	3.42		1.54	3.93								22.5	0.172115			22.5	0.0496881
					28.7	31.45	0.91256		14	38.1	0.367454					33.1	92.3		28.13	19.34		2.55	11.17				21.3	24.5		3.32	10.22		3.87	7.88								27.5	0.324808			27.5	0.127769
					21.3	33.1	0.643505		24.5	92.3	0.265439					39.3	37.3		26.26	28.4		4.48	0.9				16.8	26.5		7.4	10.05		4	12								32.5	0.437885			32.5	0.224349
					16.8	39.3	0.427481		26.5	37.3	0.710456					36.4	72.4		25.13	38.12		7.82	4.47				23.4	31.6		7.19	9.2		3.3	2.06								37.5	0.534423			37.5	0.317057
					23.4	36.4	0.642857		31.6	72.4	0.436464					26.8	97		26.53	23.29		5.18	4.65				13.3	35.7		16.5	5.16		2.84	4.07								42.5	0.616731			42.5	0.391267
					13.3	26.8	0.496269		35.7	97	0.368041					34	57		30.63	19.16		3.88	5.62				25.3	23.2		9.56	9.97		6.36	0.71								47.5	0.668654			47.5	0.455367
					25.3	34	0.744118		23.2	57	0.407018					54.6	99.2		28.34	18.32		10.54	5.97				18.4	23.4		11.62	6.04		4.67	2.71								52.5	0.718269			52.5	0.503979
					18.4	54.6	0.336996		23.4	99.2	0.235887					102	96.6		20.05	18.93		6.31	7.99				52.6	45.6		8.5	5.57		5.09	3.79								57.5	0.753269			57.5	0.557754
					52.6	102	0.515686		45.6	96.6	0.47205					86.3	254.5		5.24	24.68		7.77	3.06				50.6	43.4		8	8.1		2.65	0.79								62.5	0.791346			62.5	0.596472
					50.6	86.3	0.586327		43.4	254.5	0.17053					45	93.4		21.15	23.79		7.23	3.88				16.6	41.7		9.11	5.24		4.67	0.23								67.5	0.817885			67.5	0.631534
					16.6	45	0.368889		41.7	93.4	0.446467					43.5	99.4		30.34	23.38		4.33	3.76				28.9	16.9		10.58	6.21		1.84	10.55								72.5	0.836538			72.5	0.663153
					28.9	43.5	0.664368		16.9	99.4	0.17002					86.8	68.0334		16.69	34.463		7.54	2.44539				58.4	19.0625		4.02	11.1885		4.62	2.10422								77.5	0.856923			77.5	0.686599
					58.4	86.8	0.672811		19.1	68	0.280882					68.5	88.4235		27.54	25.0619		10.43	6.75611				33.9	24.9198		13.76	11.7229		1.81	4.05896								82.5	0.872308			82.5	0.706604
					33.9	68.5	0.494891		24.9	88.4	0.281674					69.2	250.565		20.59	30.8066		9.76	1.99866				90.9	35.673		7.95	7.97577		8.51	2.57217								87.5	0.886154			87.5	0.725747
					90.9	69.2	1.31358		35.7	250.6	0.142458					75.5	135.183		26.21	14.6614		6.38	4.24618				37.1	27.4615		7.89	6.75553		4.54	3.87108								92.5	0.899423			92.5	0.743386
					37.1	75.5	0.491391		27.5	135	0.203704					38.2	57.4879		22.36	25.6134		2.27	3.80881				28	22.3208		7.19	8.07098		1.98	2.01684								97.5	0.909423			97.5	0.756077
					28	38.2	0.732984		22.4	57.4	0.390244					55.2	68.0465		26.7	25.9308		4.73	9.25807				15.9	9.18894		8.38	8.5237		6.85	7.479								102.5	0.916538			102.5	0.770918
					15.9	55.2	0.288043		9.2	68	0.135294					55.1	70.8969		25.67	19.3244		6.98	7.83919				22.2	18.129		7.55	5.0573		28.46	17.2963								107.5	0.923654			107.5	0.782534
					22.2	55.1	0.402904		18	71	0.253521					43.6			25.41			4.53					27			5.18			25.95									112.5	0.929808			112.5	0.793289
					27	43.6	0.619266		23.24	73.3	0.317053					61.1	73.3079		25	20.3809		6.28	5.97138				32.3	23.2481		5.35	8.02076		12.36	5.94292								117.5	0.937115			117.5	0.803614
					32.3	61.1	0.528642		24.7	71.6	0.344972					44.4	71.6192		28.54	18.288		4.35	5.64619				32.7	24.7407		6.88	7.06286		4.63	27.2648								122.5	0.943269			122.5	0.811572
					32.7	44.4	0.736486		26.7	67.5	0.395556					25.3	67.2992		16.71	22.1457		4.98	4.74153				31.6	26.9408		8.04	9.29571		1.71	4.89221								127.5	0.946538			127.5	0.820391
					31.6	25.3	1.24901		20.6	45.9	0.448802					86.4	45.9954		28.01	28.3207		3.22	4.5834				24.5	20.6129		5.42	10.6253		3.35	4.68615								132.5	0.951346			132.5	0.826844
					24.5	86.4	0.283565		29.35	92.4	0.317641					50.2	92.3891		19.77	20.3761		5.13	4.88562				32	29.3583		9.86	10.2582		3.34	11.3676								137.5	0.954231			137.5	0.832867
					32	50.2	0.63745									35.2			22.49			4.62					25			5.93			2.65									142.5	0.957115			142.5	0.83932
					25	35.2	0.710227																																			147.5	0.961154			147.5	0.844698
																52.525	90.0728		23.9588	23.473		5.95538	4.93294				31.1077	26.1315		8.08346	7.89531		6.135	6.3851								152.5	0.963462			152.5	0.851581
																4.12447	11.3004		1.07526	1.18894		0.433279	0.493431				3.2384	1.85761		0.555495	0.462223		1.30986	1.25823								157.5	0.965385			157.5	0.858679
																26	24		26	24		26	24				26	24		26	24		26	24								162.5	0.966538			162.5	0.863627
																21.0308	55.3604		5.48276	5.82458		2.2093	2.41731				16.5127	9.1004		2.83248	2.26442		6.67898	6.16402								167.5	0.969231			167.5	0.868359
																																										172.5	0.971538			172.5	0.872661
																																										177.5	0.973846			177.5	0.877823
																																										182.5	0.976731			182.5	0.881265
																																										187.5	0.977692			187.5	0.885352
																																										192.5	0.978462			192.5	0.890299
																																										197.5	0.980385			197.5	0.893095
																																										202.5	0.9825			202.5	0.896967
																																										207.5	0.983269			207.5	0.901699
																																										212.5	0.984038			212.5	0.904711
																																										217.5	0.984615			217.5	0.909013
																																										222.5	0.985385			222.5	0.913315
																																										227.5	0.985577			227.5	0.916541
																																										232.5	0.986154			232.5	0.918477
																																										237.5	0.987308			237.5	0.921488
																																										242.5	0.987885			242.5	0.92407
																																										247.5	0.988077			247.5	0.927941
																																										252.5	0.988269			252.5	0.932674
																																										257.5	0.988654			257.5	0.934394
																																										262.5	0.989231			262.5	0.937406
																																										267.5	0.989423			267.5	0.940417
																																										272.5	0.989808			272.5	0.942353
																																										277.5	0.990385			277.5	0.944289
																																										282.5	0.990385			282.5	0.94687
																																										287.5	0.990769			287.5	0.949236
																																										292.5	0.990769			292.5	0.950957
																																										297.5	0.991154			297.5	0.952248
																																										302.5	0.991923			302.5	0.953323
																																										307.5	0.992115			307.5	0.955474
																																										312.5	0.992692			312.5	0.95698
																																										317.5	0.992692			317.5	0.95784
																																										322.5	0.992692			322.5	0.959991
																																										327.5	0.992692			327.5	0.961712
																																										332.5	0.992885			332.5	0.962573
																																										337.5	0.993077			337.5	0.963003
																																										342.5	0.993269			342.5	0.964508
																																										347.5	0.993462			347.5	0.965584
																																										352.5	0.993462			352.5	0.966014
																																										357.5	0.993654			357.5	0.967305
																																										362.5	0.994231			362.5	0.96838
																																										367.5	0.994423			367.5	0.969671
																																										372.5	0.994615			372.5	0.970531
																																										377.5	0.994808			377.5	0.971607
																																										382.5	0.994808			382.5	0.972897
																																										387.5	0.995192			387.5	0.974403
																																										392.5	0.995577			392.5	0.975263
																																										397.5	0.995577			397.5	0.976554
																																										402.5	0.995577			402.5	0.977845
																																										407.5	0.995577			407.5	0.978275
																																										412.5	0.995577			412.5	0.97892
																																										417.5	0.995577			417.5	0.97935
																																										422.5	0.995577			422.5	0.979565
																																										427.5	0.995769			427.5	0.979565
																																										432.5	0.995769			432.5	0.979996
																																										437.5	0.996154			437.5	0.980211
																																										442.5	0.996346			442.5	0.980856
																																										447.5	0.996346			447.5	0.981286
																																										452.5	0.996346			452.5	0.981501
																																										457.5	0.996346			457.5	0.981501
																																										462.5	0.996346			462.5	0.982147
																																										467.5	0.996346			467.5	0.982577
																																										472.5	0.996346			472.5	0.982792
																																										477.5	0.996346			477.5	0.983222
																																										482.5	0.996346			482.5	0.983652
																																										487.5	0.996346			487.5	0.984298
																																										492.5	0.996346			492.5	0.984513
																																										497.5	0.996538			497.5	0.985158
																																										502.5	0.996731			502.5	0.985373
																																										507.5	0.996731			507.5	0.985373
																																										512.5	0.996731			512.5	0.985588
																																										517.5	0.996731			517.5	0.986234
																																										522.5	0.996731			522.5	0.986234
																																										527.5	0.996731			527.5	0.987094
																																										532.5	0.996731			532.5	0.987739
																																										537.5	0.996731			537.5	0.988169
																																										542.5	0.996731			542.5	0.988169
																																										547.5	0.996731			547.5	0.988385
																																										552.5	0.996731			552.5	0.988385
																																										557.5	0.996731			557.5	0.988385
																																										562.5	0.996731			562.5	0.9886
																																										567.5	0.996731			567.5	0.988815
																																										572.5	0.996923			572.5	0.98903
																																										577.5	0.996923			577.5	0.98903
																																										582.5	0.997115			582.5	0.98903
																																										587.5	0.997115			587.5	0.989245
																																										592.5	0.997115			592.5	0.989245
																																										597.5	0.997115			597.5	0.989245
																																										602.5	0.997115			602.5	0.98989
																																										607.5	0.997115			607.5	0.98989
																																										612.5	0.997115			612.5	0.98989
																																										617.5	0.997115			617.5	0.98989
																																										622.5	0.997115			622.5	0.98989
																																										627.5	0.997115			627.5	0.990105
																																										632.5	0.997115			632.5	0.99032
																																										637.5	0.997115			637.5	0.990536
																																										642.5	0.997115			642.5	0.990751
																																										647.5	0.997115			647.5	0.990751
																																										652.5	0.997115			652.5	0.990751
																																										657.5	0.997115			657.5	0.990751
																																										662.5	0.997115			662.5	0.991181
																																										667.5	0.997115			667.5	0.991396
																																										672.5	0.997115			672.5	0.991396
																																										677.5	0.997115			677.5	0.991611
																																										682.5	0.997115			682.5	0.991611
																																										687.5	0.997115			687.5	0.991826
																																										692.5	0.997115			692.5	0.991826
																																										697.5	0.997115			697.5	0.992256
																																										702.5	0.997308			702.5	0.992902
																																										707.5	0.997308			707.5	0.992902
																																										712.5	0.997308			712.5	0.993547
																																										717.5	0.997308			717.5	0.993547
																																										722.5	0.997308			722.5	0.993762
																																										727.5	0.997308			727.5	0.993762
																																										732.5	0.9975			732.5	0.993762
																																										737.5	0.9975			737.5	0.993762
																																										742.5	0.9975			742.5	0.993977
																																										747.5	0.9975			747.5	0.994407
																																										752.5	0.9975			752.5	0.994838
																																										757.5	0.9975			757.5	0.994838
																																										762.5	0.9975			762.5	0.994838
																																										767.5	0.9975			767.5	0.994838
																																										772.5	0.9975			772.5	0.994838
																																										777.5	0.9975			777.5	0.995268
																																										782.5	0.9975			782.5	0.995698
																																										787.5	0.997692			787.5	0.995913
																																										792.5	0.997692			792.5	0.996128
																																										797.5	0.997692			797.5	0.996128
																																										802.5	1			802.5	1

## Sheet: F4 (EP)
F4 c,d,e,f	WT					KO						F4 h, i		PPR	duration (ms)
				latency					latency					WT	250	0	0.714286	0.253731	0	0		0	0	0	0	0	0	0.3	0.485465	0	0.463158	0.117221	0.536741		0.567347	0.518421	0.433158	0.615909
	E	I	E/I ratio	I-E		E	I	E/I ratio	I-E						100	0	0.229885	0	0	0		0.0970874	0	0	0	0		0		0		0	0.0118227		0.160402	0.352221	0	0
	42	47.6	0.882353	2.7		88	1763	0.0499149	4.32						50	0		0	0	0		0	0	0	0	0		0		0		0	0		0	0	0	0
	29	14	2.07143	1.5		224	1532	0.146214	3.97
	46	67	0.686567	6.5		306	5053	0.0605581	3.31					KO	250	0.16	0.23	0.42	0.23	0.11	0.34	0.17	0.12	0.19	0.16	0.39	0.57	0.57	0.55	0.67	0.62	0.5	0.57	0.63	0.44	0.06
	103	109	0.944954	1.1		168	2964	0.0566802	3.4						100	0.09	0	0.09	0.22	0.02	0.32	0.12	0.03		0.07	0.37	0.93	0.59	0.66	0.52	0.63	0.46	0.57	0.44	0.32	0.05
	27	78	0.346154	4		105	2106	0.0498575	3.64						50	0	0	0.02	0.01	0	0.28	0.11	0.15		0.18	0.26	0.76	1.05	0.66	0.47	0.64	0.22	0.47	0.19	0.25	0.01
	34	161	0.21118	4.5		80	1371	0.0583516	0.14
	9	39	0.230769	3.1		60	1714	0.0350058	1.14					5th/1st ratio
	16	42	0.380952	2.6		30	588	0.0510204	8.4					WT	4 Hz	0	0.32	0	0	0.11	0.52
	12	68	0.176471	1.1		33	231	0.142857	3.11						10 Hz	0	0.09	0	0	0.03	0.24
	30	332	0.0903614	8.3		23	202	0.113861	0.91						20 Hz	0	0	0	0	0	0
	26	20	1.3	2.2		22	107	0.205607	2.01
	102	220	0.463636	1.3		18	88	0.204545	1.11					KO	4 Hz	0.15	0.28	0.33	0.15	0.08	0.18	0.09	0	0.13	0.21	0.33	0.54	0.55	0.47	0.28	0.09	0.44	0.58	0.32	0.09	0.05
	24	344	0.0697674	2.9		21	105	0.2	1.4						10 Hz	0	0.24	0.05	0.05	0.02	0.1	0.03	0.02		0.01	0.19	0.74	0.56	0.4	0.25	0.37	0.4	0.44	0.25	0.03	0.02
	24.3	109	0.222936	2.7		36	344	0.104651	3.68						20 Hz	0	0	0.01	0.01	0	0.04	0.01	0		0	0.17	0.51	0.15	0.39	0.27	0.46	0.1	0.26	0.06	0.17	0
	21	573	0.0366492	3.6		45	913	0.0492881	0.85
	178	1252	0.142173	3.1		30	233	0.128755	0.77
	66.6	250	0.2664	5.8		22	329	0.0668693	0.17
	60	380	0.157895	1.38		50	370	0.135135	0.61
	177	380	0.465789	5.92		69	226	0.30531	0.47
	206	220	0.936364	5.37		108	1272	0.0849057	1.67
	421	1436	0.293175	4.1		48	813	0.0590406	1.75
						102	1324	0.0770393	2.26
						153	2325	0.0658065	0.95
F4 m
	mA*ms	AP pro		mA*ms	AP pro		mA*ms	AP pro		mA*ms	AP pro		mA*ms	AP pro		mA*ms	AP pro		mA*ms	AP pro		mA*ms	AP pro		mA*ms	AP pro		mA*ms	AP pro		mA*ms	AP pro		mA*ms	AP pro		mA*ms	AP pro		mA*ms	AP pro		mA*ms	AP pro
wt	324	1.5		324	1		72	0		324	1.3		648	0.9		648	1		486	0.7		648	1		648	1		810	1		81	0					324	1		162	0		540	1
second one for wt sample trace	648	2.1		180	1		144	0		288	1.2		576	0.9		504	1		648	0.9		504	1		504	1		648	1		324	2		162	2		162	1		243	0.3		360	1
	162	0		108	0.4		216	0.2		252	1.1		504	0.9		360	1		576	0.9		360	0.9		486	0.9		486	0.9		252	2		324	2		126	1		324	0.8		270	0.7
	360	1.8		144	1		360	0.4		216	1		432	0.9		216	0.8		504	0.5		216	0.3		324	0.8		324	0.3		180	2		126	2		90	0.7		486	0.9		180	0.1
	288	1.3		162	0.9		432	1.1		180	0.6		360	0.9		144	0.3		360	0.2		144	0		288	0.4		162	0		108	1.3		90	0.7		54	0		648	1		225	0.2
	216	0.6		129.6	0.7		504	1		144	0.2		288	0.8		54	0		72	0		36	0		259.2	0.1		90	0		72	0		54	0		72	0.3		504	1		144	0
	72	0		97.2	0.1		576	1.5		108	0		216	0.4		36	0								216	0					36	0		72	0		36	0		216	0		108	0
				81	0		648	1.5		72	0		144	0.1											162	0					162	2
				45	0								432	0.8																	126	1.9
													378	0.8																	108	1
													324	0.6																	90	0.1
													270	0.5
													216	0.4
													162	0.2
													108	0
													72	0
KO	mA*ms	AP pro		mA*ms	AP pro		mA*ms	AP pro		mA*ms	AP pro		mA*ms	AP pro		mA*ms	AP pro		mA*ms	AP pro		mA*ms	AP pro
second one for ko sample trace	288	0		648	0.8		648	0.4		360	0		288	0		648	1		648	0.6		288	0
	360	0.1		576	0.8		576	0.3		432	0		360	0		576	1		486	0.3		324	0
	432	0.2		504	0.6		540	0.1		504	0.2		432	0.6		504	0.7		324	0.3		648	0.1
	504	0.6		432	0.3		504	0		576	0.5		504	0.8		432	0.3		72	0		810	0.7
	576	0.6		360	0		432	0		648	0.6		576	1		360	0		162	0		972	1
	648	0.6		288	0								648	1		288	0		972	1		1134	1
F4 n, o, p
	wt	maxim	gain	threshould		ko	maxim	gain	threshould
		2.06477	0.009	268.853			0.612811	0.0026	445.622
		0.984577	0.0163	115.615			0.811075	0.0031	458.438
		1.59025	0.0032	414.583			0.40039	0.0021	558.267
		1.2332	0.0094	182.645			0.605138	0.0024	526.917
		0.882891	0.0028	233.177			0.945459	0.0033	422.188
		0.999778	0.0034	171.562			1	0.0033	470.995
		0.99195	0.0031	458.177			1	0.0011	635.735
		0.989156	0.0042	253.157			1	0.0014	766.379
		0.965032	0.0032	294.93
		1.0007	0.0022	369.101
		1.99315	0.0452	106.266
		2	0.0278	90.3858
		1.00116	0.014	81.3519
		0.961084	0.0029	274.499
		1.0056	0.005	252.627

## Sheet: F5 (EP)
F5 c,d,e	WT		E	I	ratio		KO	E	I	ratio		F5 f	latency (I-E)	WT	KO
			-106	2050	0.0517073			-111	175	0.634286				2.5	3.8
			-39	483	0.0807453			-68	92	0.73913				0.87	3.6
			-279	2138	0.130496			-110	173	0.635838				1.7	3.55
			-75	939	0.0798722			-263	240	1.09583				3	2.8
			-346	2562	0.135051			-230	1284	0.179128				2.4	1.4
			-389	4688	0.0829778			-384	220	1.74545				5.06	2.2
			-57	1981	0.0287733			-302	220	1.37273				3	0.8
			-67	456	0.14693			-447	727	0.614856				5.3	3.4
			-76	218	0.348624			-552	353	1.56374				5.9	3.6
			-118	554	0.212996			-750	1720	0.436047				6.5	3.6
			-243	541	0.449168			-235	255	0.921569				6.18	4.7
			-145	1043	0.139022			-200	247	0.809717				6.12	3.6
			-258	719	0.358832			-212	239	0.887029				3.5	0.6
			-100	498	0.200803									3.68
			-224	1222.87	0.183176									0.4
			-151	1451	0.104066									0.3
			-155	917	0.169029									0.4
			-93	373	0.24933									0.3
			-244	2392	0.102007									3.32
			-86	465	0.184946									1.53
			-295	2639	0.111785									2.5
			-1017	1971	0.515982									5.42
			-191	597	0.319933									0.55
			-110	558	0.197133									3.28
			-107	3189	0.0335528									1.93
			-776	2389	0.324822									2.89
			-326	2104	0.154943									2.31
			-190	2476	0.0767367									3.2
			-180	598	0.301003									2.93
			-276	2144	0.128731									3
			-425	1244	0.34164									1.05
			-987	2882	0.342471									1.54
			-197	1135	0.173568									-0.44
			-200	1528	0.13089									2.18
			-200	2453	0.0815328									4.36
			-449	2681	0.167475									3.41
			-143	1533	0.0932811									2.76
			-387	2930	0.132082									5.04
F5 g	PPR (p2/p1)	duration (ms)
	wt	50	0.697674	0.645895	0.442638	0.461281	0.461454	0.376615	0.268737	0.433017	0.340434	0.50256	0.400275	0.572917	0.212705	0.435081
		100	0.604978	0.902824	0.559467	0.536779	0.421137	0.639684	0.51185	0.601133	0.235301	0.463249	0.61262	0.704527	0.441605	0.530453
		125	0.484666	0.902207	0.48436	0.448186	0.421137	0.703559	0.713091	1.02658	0.139885	0.401777	0.624976	0.891735	0.521931	0.902871
		250	0.641463	0.809873	0.894917	0.530195	0.633488	0.611272	0.580219	0.397428	0.471727	0.838448	0.662356	0.773618	0.507163	0.576371
	ko	50	0.127165	0.288676	0.288651	0.435723	0.255973	0.186022	0.221519	0.283951	0.183634	0.511573	0.585827
		100	0.0505512	0.541168	0.4422	0.535127	0.730627	0.347641	0.377284	0.536397	0.0630594	0.728195	0.414272
		125	0.11311	0.446232	0.506311	0.62371	0.717186	0.574065	0.400832	0.689408	0.243052	0.623114	0.558925
		250	0.290791	0.716041	0.645202	0.589019	0.669914	0.562112	0.499972	0.562725	0.529365	0.622626	0.556253
F5 h	5th/1st ratio
	wt	4 Hz	0.525854	0.757258	0.530247	0.539781	0.515023	0.469866	0.539861	0.143496	0.321155	0.495236	0.525714	0.715778	0.459882	0.463528
		8 Hz	0.303668	0.725876	0.344749	0.341273	0.279632	0.349859	0.439486	0.343986	0.0813665	0.29421	0.46763	0.759477	0.400823	0.793067
		10 Hz	0.373325	0.811029	0.31295	0.422157	0.279632	0.134058	0.279551	0.184541	0.0789478	0.217041	0.370176	0.451898	0.323394	0.389643
		20 Hz	0.305581	0.711579	0.152747	0.225277	0.235567	0.0123229	0.112692	0.105585	0.0270708	0.207121	0.256036	0.463502	0.131471	0.152721
	KO	4 Hz	0.456662	0.448261	0.483586	0.356308	0.480941	0.292826	0.376153	0.553889	0.292857	0.394747	0.187788
		8 Hz	0.478776	0.334171	0.378551	0.260932	0.383986	0.315672	0.308355	0.43072	0	0.319959	0.565425
		10 Hz	0.577432	0.448314	0.354658	0.0830077	0.333397	0.135369	0.216822	0.3907	0	0.358647	0.20461
		20 Hz	0.0244171	0.278309	0.13941	0.149747	0.186348	0.221491	0.0779536	0.163779	0	0.125461	0.147447

## Sheet: F6 (EP)
F6 c, d		stim. (V)	AP prob.		stim. (V)	AP prob.		stim. (V)	AP prob.		stim. (V)	AP prob.		stim. (V)	AP prob.		stim. (V)	AP prob.		stim. (V)	AP prob.		stim. (V)	AP prob.		stim. (V)	AP prob.		stim. (V)	AP prob.		stim. (V)	AP prob.		stim. (V)	AP prob.		stim. (V)	AP prob.		stim. (V)	AP prob.		stim. (V)	AP prob.		stim. (V)	AP prob.
	WT	0.25	0		0.5	0		1	0		1	0		1	0		2.5	0		5	0		4	0		4.5	0		4.5	0		5	0		2.5	0		4.5	0		6	0		4.5	0		3.5	0
	the 12th for WT sample trace	0.5	0		1	0		1.5	0		1.5	0		1.5	0		3	0		5.5	0		4.5	0		5	0		5	0		5.5	0		3	0		5	0		6.5	0		5	0		4	0
		1	0.1		1.5	0.8		2	0.8		2	0.5		2	0.833333		3.5	0.1		6	0.6		5	0.2		5.5	0.3		5.5	0.4		6	0.5		3.5	0.1		5.5	0.1		7	0.3		5.5	0.5		4.5	0.5
		1.5	1		2	1		2.5	0.95		2.5	1		2.5	1		4	0.7		6.5	1		5.5	0.5		6	0.7		6	0.8		6.5	1		4	0.9		6	0.2		7.5	1		6	1		5	1
		2	1		2.5	1		3	1		3	1		3	1		4.5	1		7	1		6	0.8		6.5	1		6.5	1		7	1		4.5	1		6.5	0.8		8	1		6.5	1		5.5	1
								3.5	1								5	1					6.5	1		7	1		7	1					5	1		7	1
	KO	0.5	0		0.3	0		0.25	0		0.25	0		0.5	0		1	0		0.5	0		1	0		1.5	0		1.5	0		1	0		0.25	0		1	0		2	0		4.5	0		5	0
	the first for KO sample trace	1	0		0.6	0		0.5	0		0.5	0		1	0		1.5	0		1	0		1.5	0		2	0		2	0		1.25	0		0.75	0		1.25	0		2.5	0		5	0		5.5	0
		1.2	0.4		0.7	0.8		1	0.1		1	0.2		1.5	0.4		2	0.5		1.5	0.4		2	0.3		2.5	0.5		2.5	0.3		1.5	0.4		0.85	0.2		1.5	0.6		3	0.2		5.5	0.1		6	0.2
		1.5	0.8		0.8	1		1.5	0.7		1.5	0.8		2	1		2.5	0.7		2	0.7		2.5	0.5		3	1		3	0.8		1.75	1		0.9	0.9		1.75	0.9		3.25	0.5		6	0.8		6.5	1
		2	1		1.5	1		2	0.8		2	1		2.5	1		3	0.9		2.5	0.8		3	1		3.5	1		3.5	1		2	1		1	1		2	1		3.5	1		6.5	1		7	1
		2.5	1					2.5	0.9		2.5	1					3.5	1		3	1		3.5	1					4	1					1.5	1		2.5	1		4	1		7	1
								3	1								4	1		3.5	1
								3.5	1
	F6 e, f											F6 g
		WT			KO								WT	Bin	Frequency	Cumulative %		KO	Bin	Frequency	Cumulative %
		Gain	threshould (IC50)		gain	threshould (IC50)								1.25	1	0.0417			0.75	1	0.0417
		0.0188	1.0157		0.1758	1.1986								1.75	1	0.0833			1.25	5	0.25
		0.0231	1.4653		0.0028	0.6958								2.25	3	0.2083			1.75	6	0.5
		0.1593	1.7545		0.3	1.213								2.75	1	0.25			2.25	2	0.5833
		0.0221	1.99		0.2525	1.1263								3.25	2	0.3333			2.75	6	0.8333
		0.0241	1.8589		0.0213	1.4981								3.75	3	0.4583			3.25	2	0.9167
		0.269	3.734		0.4371	1.9282								4.25	0	0.4583			3.75	0	0.9167
		0.0288	5.9847		0.4931	1.5141								4.75	2	0.5417			4.25	0	0.9167
		0.5578	5.3244		0.5878	2.2725								5.25	1	0.5833			4.75	0	0.9167
		0.4011	5.6058		0.0224	2.4918								5.75	4	0.75			5.25	0	0.9167
		0.3453	5.4878		0.3028	2.5637								6.25	4	0.9167			5.75	1	0.9583
		0.022	5.9919		0.0106	1.4991								6.75	1	0.9583			6.25	1	1
		0.1632	3.6363		0.0184	0.8587								7.25	1	1			More	0	1
		0.2576	6.1263		0.124	1.4195								More	0	1
		0.0127	7.0107		0.2088	3.14
		0.0226	5.4917		0.2169	5.6829
		0.0222	4.49		0.0136	6.0064
		0.269	5.234		0.0925	2.544
		0.1283	4.61		0.0925	2.544
		0.0811	3.3176		0.0058	2.5028
		0.272	2.9041		0.0946	3.001
		0.54	6.33		0.0047	1.26
		0.0212	2.5		0.0023	1.15
		0.1727	3.1		0.06988	1.4
		0.0097	6		0.00823	1.76
[truncated: 18 more columns]

## Sheet: F7a
Figure 7a																Summary															Summary
	Time (s)										index					index				ASIN											index				ASIN
	WT		DKO		WT		DKO				socialbility		novelty			socialbility	socialbility	socialbility		socialbility	socialbility	socialbility									novelty	novelty	novelty		novelty	novelty	novelty
	Empty	Littermate	Empty	Littermate	Littermate	Novel	Littermate	Novel			WT	DKO	WT	DKO		LKO	DKO	WT		LKO	DKO	WT									LKO	DKO	WT		LKO	DKO	WT
	120.669	120.854	11.4927	120.454	60	129.075	49.7905	79.2792			0.000768014	0.825797	0.36533	0.228471		0.32383	0.825797	0.3118		0.329775	0.971614	0.317087									0.113579	0.228471	-0.0076188		0.113824	0.230507	-0.00761888
	12.4057	87.0204	20.9101	120.921	57.1904	128.146	22.8758	208.609			0.750453	0.705141	0.382848	0.802356		-0.00132217	0.705141	0.450513		-0.00132217	0.782622	0.46734									0.281123	0.802356	0.0580902		0.284964	0.931232	0.0581229
	53.1331	69.6697	65.793	77.7444	36.96	23.5547	70.4979	71.5382			0.13466	0.0832636	-0.221522	0.00732442		0.221022	0.0832636	0.501765		0.222862	0.0833601	0.525638									-0.206167	0.00732442	0.5173		-0.207656	0.00732449	0.543693
	-1.44097	18.7521	25.3784	85.2853	30.4	70.3303	175.929	109.923			1.16648	0.541342	0.396408	-0.230909		0.402975	0.541342	0.357712		0.414765	0.572032	0.365817									0.0575446	-0.230909	0.180915		0.0575764	-0.233011	0.181916
	102.167	98.5652	34.8064	97.4975	72	36.9618	98.4094	92.6927			-0.0179437	0.473841	-0.321564	-0.0299142		0.504807	0.473841	0.742997		0.529158	0.493648	0.837537									-0.606796	-0.0299142	0.10021		-0.652023	-0.0299187	0.100378
	29.654	122.99	59.6029	105.172	38.4	115.2	78.1567	66.333			0.611461	0.276554	0.5	-0.0818308		0.322727	0.276554	0.277486		0.328609	0.280206	0.281176									-0.220436	-0.0818308	0.539914		-0.222262	-0.0819224	0.570335
	52.9274	99.5662	85.7908	91.9586	42.24	140.627	55.8406	146.88			0.305841	0.0346992	0.538025	0.449088		0.0632507	0.0346992	0.526666		0.063293	0.0347061	0.554673									0.0961736	0.449088	0.10021		0.0963225	0.465744	0.100378
	16.2088	125.792	72.6928	112.579	67.52	49.0609	19.3162	71.0711			0.771708	0.215285	-0.158337	0.572591		0.591373	0.215285	0.324091		0.63276	0.216983	0.330051									-0.518673	0.572591	0.36533		-0.545298	0.609662	0.373987
			11.0878	89.8899			78.0533	49.4494				0.780392		-0.22434		0.183599	0.780392	0.000768014		0.184647	0.895292	0.000768015									-0.25482	-0.22434	0.382848		-0.257662	-0.226266	0.392878
			60.0002	83.8899			16.8827	108.899				0.166027		0.731556		-0.00496689	0.166027	0.750453		-0.00496691	0.1668	0.848747									0.124055	0.731556	-0.221522		0.124375	0.820601	-0.223375
			26.1605	95.8899			19.4456	45.4494				0.571317		0.400706		0.195158	0.571317	0.13466		0.196419	0.60811	0.13507									0.350613	0.400706	0.396408		0.358225	0.412287	0.407601
																-0.0750478		1.16648		-0.0751184											0.127627		-0.321564		0.127976		-0.32738
																0.25282				0.255593											-0.443466		0.5		-0.459462		0.523599
																-0.165341		0.611461		-0.166104		0.657906											0.538025				0.568092
																		0.305841				0.310821											-0.158337				-0.159006
																		0.771708				0.881523
	Time (s)										index					index					Anova: Single Factor										index					Anova: Single Factor
	WT		DKO		WT		DKO				socialbility		novelty			socialbility															socialbility
	Empty	Littermate	Empty	Littermate	Littermate	Novel	Littermate	Novel			WT	DKO	WT	DKO		LKO	DKO	WT			SUMMARY										LKO	DKO	WT			SUMMARY
	48.2155	92.9012	43.0651	98.2983	50.5888	86.6195	62.2907	95.4658	avg		0.465428	0.424878	0.185149	0.238645	avg	0.201063	0.424878	0.482293			Groups	Count	Sum	Average	Variance						-0.084588	0.238645	0.198014			Groups	Count	Sum	Average	Variance
	15.4247	12.619	7.95278	4.44214	5.49165	16.5721	14.2323	14.3778	sem		0.150729	0.0855438	0.125353	0.11306	sem	0.0589072	0.0855438	0.0758194			LKO	14	2.91037	0.207884	0.053006						0.0860827	0.11306	0.0750049			LKO	13	-1.1811	-0.0908538	0.104343
	43.6277	35.6919	26.3764	14.7329	15.5327	46.8731	47.2033	47.6859	stdev		0.426326	0.283717	0.354553	0.374977	stdev	0.220411	0.283717	0.293647			DKO	11	5.10537	0.464125	0.109083						0.310376	0.374977	0.290493			DKO	11	2.90624	0.264204	0.169761
	8	8	11	11	8	8	11	11	n		8	11	8	11	n	14	11	15			WT	15	6.49621	0.433081	0.0827343						13	11	15			WT	15	3.1036	0.206907	0.0910721
																					ANOVA															ANOVA
																					Source of Variation	SS	df	MS	F	P-value	F crit									Source of Variation	SS	df	MS	F	P-value	F crit
																					Between Groups	0.523012	2	0.261506	3.29309	0.0482813	3.25192									Between Groups	0.919437	2	0.459719	3.91737	0.0288877	3.25945
																					Within Groups	2.93819	37	0.0794104												Within Groups	4.22474	36	0.117354
																					Total	3.4612	39													Total	5.14418	38
																					t-Test: Two-Sample Assuming Equal Variances				t-Test: Two-Sample Assuming Equal Variances											t-Test: Two-Sample Assuming Equal Variances				t-Test: Two-Sample Assuming Equal Variances
																						LKO	WT			LKO	DKO										LKO	WT			LKO	DKO
																					Mean	0.207884	0.433081		Mean	0.207884	0.464125									Mean	-0.0908538	0.206907		Mean	-0.0908538	0.264204
																					Variance	0.053006	0.0827343		Variance	0.053006	0.109083									Variance	0.104343	0.0910721		Variance	0.104343	0.169761
																					Observations	14	15		Observations	14	11									Observations	13	15		Observations	13	11
																					Pooled Variance	0.0684207			Pooled Variance	0.0773872										Pooled Variance	0.0971972			Pooled Variance	0.134079
																					Hypothesized Mean Difference	0			Hypothesized Mean Difference	0										Hypothesized Mean Difference	0			Hypothesized Mean Difference	0
																					df	27			df	23										df	26			df	22
																					t Stat	-2.31675			t Stat	-2.28615										t Stat	-2.52045			t Stat	-2.36691
																					P(T<=t) one-tail	0.014172			P(T<=t) one-tail	0.0158919										P(T<=t) one-tail	0.00909704			P(T<=t) one-tail	0.0135782
																					t Critical one-tail	1.70329			t Critical one-tail	1.71387										t Critical one-tail	1.70562			t Critical one-tail	1.71714
																					P(T<=t) two-tail	0.0283441			P(T<=t) two-tail	0.0317837										P(T<=t) two-tail	0.0181941			P(T<=t) two-tail	0.0271564
																					t Critical two-tail	2.05183			t Critical two-tail	2.06866										t Critical two-tail	2.05553			t Critical two-tail	2.07387
																					t-Test: Two-Sample Assuming Equal Variances				t-Test: Two-Sample Assuming Equal Variances											t-Test: Two-Sample Assuming Equal Variances				t-Test: Two-Sample Assuming Equal Variances
																						WT (19)	PKO (18)			WT (7)/DKOWT(8)	DKO (9)										WT (19)	PKO			WT (7)/DKOWT (8)	DKO (9)
																					Mean	0.386612	0.391957		Mean	0.433081	0.464125									Mean	0.213223	0.162894		Mean	0.206907	0.264204
																					Variance	0.0435308	0.0889603		Variance	0.0827343	0.109083									Variance	0.156758	0.191517		Variance	0.0910721	0.169761
																					Observations	19	18		Observations	15	11									Observations	19	18		Observations	15	11
																					Pooled Variance	0.0655966			Pooled Variance	0.0937129										Pooled Variance	0.173641			Pooled Variance	0.123859
																					Hypothesized Mean Difference	0			Hypothesized Mean Difference	0										Hypothesized Mean Difference	0			Hypothesized Mean Difference	0
																					df	35			df	24										df	35			df	24
																					t Stat	-0.0634444			t Stat	-0.255468										t Stat	0.367202			t Stat	-0.410132
																					P(T<=t) one-tail	0.474887			P(T<=t) one-tail	0.400269										P(T<=t) one-tail	0.35784			P(T<=t) one-tail	0.342674
																					t Critical one-tail	1.68957			t Critical one-tail	1.71088										t Critical one-tail	1.68957			t Critical one-tail	1.71088
																					P(T<=t) two-tail	0.949774			P(T<=t) two-tail	0.800538										P(T<=t) two-tail	0.71568			P(T<=t) two-tail	0.685348
																					t Critical two-tail	2.03011			t Critical two-tail	2.0639										t Critical two-tail	2.03011			t Critical two-tail	2.0639

## Sheet: F7b
Figure 7b
	grooming	grooming	grooming						digging	digging	digging
	WT	LKO	DKO						WT	LKO	DKO
	74.39	68	74.78						15.0889	27	31.08
	35.45	83	89.12						25.3111	13	8
	73.51	103	34.9						22.3889	57	19.9111
	88.36	119	30.3						13.4667	50	28.8444
	31.75	204	90.6						28.5333	17	5
	57.12	74	42.46						21.9778	58	19.3111
	27	142	56.89						16.0889	13	26.2889
	48.7	148	7.18						22.38	14	29.3778
	30.45	100	58.39						15.9111	40	22.0222
	56.21	113	27.18						21	20	32.4667
	69		25.84						11	36
	79.06		27.78						30
	43.63		36.93						3
	29		22.81						17
	56		84.03						3
	80		28.15						23
	40		36.81						11
	62
	67
	70
	grooming	grooming	grooming						digging	digging	digging
	WT	LKO	DKO						WT	LKO	DKO
	55.9315	115.4	45.5382	avg				avg	17.6557	31.3636	22.2302
	4.29761	12.9273	6.18242	sem				sem	1.89882	5.34326	2.9958
	Anova: Single Factor								Anova: Single Factor
	SUMMARY								SUMMARY
	Groups	Count	Sum	Average	Variance				Groups	Count	Sum	Average	Variance
	WT	20	1118.63	55.9315	369.39				WT	17	300.147	17.6557	61.2937
	LKO	10	1154	115.4	1671.16				LKO	11	345	31.3636	314.055
	DKO	17	774.15	45.5382	649.78				DKO	10	222.302	22.2302	89.7482
	ANOVA								ANOVA
	Source of Variation	SS	df	MS	F	P-value	F crit		Source of Variation	SS	df	MS	F	P-value	F crit
	Between Groups	33483.8	2	16741.9	22.6972	1.68705e-07	3.20928		Between Groups	1259.8	2	629.9	4.47283	0.0186278	3.26742
	Within Groups	32455.3	44	737.62					Within Groups	4928.98	35	140.828
	Total	65939.1	46						Total	6188.78	37
	t-Test: Two-Sample Assuming Equal Variances								t-Test: Two-Sample Assuming Equal Variances
		WT/(LKO) WT	DKO							WT/(LKO (WT)	DKO
	Mean	55.9315	45.5382						Mean	17.6557	22.2302
	Variance	369.39	649.78						Variance	61.2937	89.7482
	Observations	20	17						Observations	17	10
	Pooled Variance	497.568							Pooled Variance	71.5373
	Hypothesized Mean Difference	0							Hypothesized Mean Difference	0
	df	35							df	25
	t Stat	1.41242							t Stat	-1.35714
	P(T<=t) one-tail	0.0833282							P(T<=t) one-tail	0.0934327
	t Critical one-tail	1.68957							t Critical one-tail	1.70814
	P(T<=t) two-tail	0.166656							P(T<=t) two-tail	0.186865
	t Critical two-tail	2.03011							t Critical two-tail	2.05954

## Sheet: F7 (EP)
F7 d	Cd. (nS)	wt	ko	dko									F7e, f	wt
		4.32	4.02	4.99381											curent - AP#	20	0	0	0	0	0	0	0	0	0	0	0
		10.1	3.67	4.67176												40	0	0	0	0	0	0	0	0	0	0	0
		5.92	4.77	5.4383												60	0	0	0	0	37	0	0	0	0	0	9
		5.42	4.7	2.33												80	17	0	0	1	51	0	0	0	1	0	44
		4.16	4.32	6.53159												100	38	1	36	39	62	34	36	0	27	45	59
		4.39	3.75	5.8591												120	49	58	53	53	71	47	54	1	51	60	68
		5.25	3.81	5.94556												140	57	72	61	62	79	56	67	40	71	71	76
		5.85	2.09	4.62022												160	65	82	71	69	84	63	76	49	86	79	77
		5.29	6.06	3.92602												180	72	92	74	76	89	71	84	55	98	87	78
		5.65	1.34	3.01647												200	78	98	79	80	93	75	87	60	107	88	79
			3.36	4.15171												220	82	104	82	85	96	78	91	62	108	87	80
			3.48	6.35903
				3.7264											1st SP latencylatency	100	9.3	9.22	10.3	8.99	6.55	21.2	26.4		163.58	15.1	9.23
				6.18437												120	7.5	5.5	6.6	5.96	5.56	13.5	13.4	18.5	73.2	8.4	6.74
				6.69758												140	6.3	5.14	6	4.79	4.28	11.9	9.72	13	20	6.8	5.54
				5.36092												160	5.5	4.2	4.8	4.2	4.08	9.87	7.18	10.5	13.5	5.7	5.1
				7.49454												180	4.6	3.5	4.5	3.29	3.67	7.29	6.23	8.9	10.8	4.8	4.6
				4.1842												200	4.2	3.5	3.7	3	3.33	6.56	5.38	7.7	9.61	4	4.2
				1.70987												220	3.6	2.9	3.5	2.74	3.06	6.07	4.48	6.6	6.4	3.8	3.4
				5.34147
														KO
															curent-AP#	20	0	0	0	0	0	0	0	0	0	0
F7g	rmp	WT	KO	dko												40	0	37	0	0	0	0	43	0	45	0
		-66	-55	-54												60	0	63	14	9	16	0	64	0	68	29
		-67	-65	-60												80	15	81	37	43	43	1	76	11	84	45
		-62	-54	-70												100	51	91	46	61	77	46	89	33	93	54
		-60	-43	-70												120	72	98	63	75	85	54	100	44	99	63
		-64	-67	-59												140	80	102	74	85	87	62	100	54	93	72
		-60	-55	-63												160	84	105	84	92	88	65	100	61	105	77
		-62	-54	-66												180	89	105	92	96	88	68	100	67	105	81
		-74.5	-60	-65												200	92	105	99	101	88	75	100	71	102	86
		-67	-64	-67												220	92	105	105	105	88	80	100	75	100	84
		-69	-55	-72
		-68	-58	-64											1st SP latencylatency	100	10.56	2.97	10.97	10.48	4.37	9.8	4.56	22.06	6.68	7.5
			-60	-70												120	7.52	2.79	8.41	8.34	4.38	7.37	3.45	13.57	5.38	5.8
			-74	-69												140	4.17	2.99	6.81	6.16	3.46	5.59	3.2	10	4.35	5.1
				-63												160	4.02	2.53	5.58	5.11	3.21	5.07	3	8.08	4.03	4.6
				-66												180	4.08	2.43	4.87	4.41	2.26	4.41	2.8	7.02	3.38	4
				-56												200	3.56	2.35	4.11	3.74	1.79	3.75	2.5	5.5	3.05	3.8
				-68												220	3.35	2.25	3.7	3.63	1.19	3.5	2.6	4.97	3.1	3.5
				-74
				-67										DKO	Current - AP#	20	0	0	0	2	0	0	0	0	0	0	0	0	0	0	0	0
				-58												40	0	0	0	32	0	0	0	0	0	0	0	0	1	0	0	25
																60	0	0	0	51	0	0	0	0	0	0	0	0	0	0	8	48
																80	0	3	0	65	0	0	44	0	0	32	0	0	1	1	25	63
																100	0	34	23	76	49	0	55	45	0	48	0	0	1	4	36	75
																120	0	48	35	85	65	0	65	60	0	61	0	1	1	96	46	83
																140	0	56	42	91	74	12	73	71	22	73	0	2	3	102	55	89
																160	0	62	54	97	80	46	79	79	48	80	3	28	7	105	64	94
																180	60	68	61	102	85	59	85	86	58	87	40	49	92	106	70	98
																200	72	69	69	104	87	69	88	91	65	93	44	57	92	107	77	101
																220	82	40	75	107	90	75	92	96	71	97	54	61	65	94	81	103
															1st AP latency
																100		21.41	108.74	7.1	11.2		11.1	11.5		10.73			4.68	3.53	17.3	13.1
																120		12.9	21.4	6.2	6.43		9.14	8.78		8.22		27.08	4.38	3	13.2	10.6
																140		10.82	16.1	5.44	5.28	23	7.56	6.9	14.1	6.76		13.73	3.5	2.71	9.8	9.2
																160	20.26	8.93	11.9	4.85	4.42	15.87	6.47	6.06	11	5.88	43.97	11.83	3.19	2.69	8.42	7.5
																180	15.4	8.03	9.8	4.54	4.5	11.23	5.79	5.76	8.71	5.2	22.13	9.2	2.71	2.4	8	7.3
																200	12.23	6.94	8.4	4.1	3.6	9.14	5.28	5.06	7.57	4.74	20.9	8.43	2.84	2	6.8	6.2
																220	10.62	6.09	7.63	3.77	3.4	7.28	4.9	4.61	6.4	4.4	16.06	7.32	2.68	2.11	6.11	6
Fig 7 h
	WT	-100	-202.985	-338.043	-292.459	-240.014	-167.29	-222.452	-195.618	-346.925	-443.718
	I-V	-90	-146.61	-236.065	-207.324	-174.696	-113.87	-159.643	-104.831	-198.767	-292.325
		-80	-100.949	-147.33	-134.583	-115.495	-69.3036	-95.3624	-29.5825	-123.845	-155.344
		-70	-55.8219	-63.9879	-71.458	-56.9915	-31.4281	-57.5747	20.1585	-57.8203	-61.4228
		-60	-17.2855	13.1978	-14.0804	-10.362	0.408139	-9.27179	55.4837	-7.17056	4.20163
		-50	22.6336	97.4774	39.443	40.2309	28.562	31.888	77.3102	50.3767	57.3815
		-40	72.716	250.238	107.606	99.9745	54.6	74.3362	57.9831	91.1523	102.6
		-30	211.851	618.897	346.356	291.13	154.986	145.262	97.1171	214.039	136.822
		-20	542.569	1345.79	916.288	715.277	428.476	427.457	479.065	670.889	526.654
		-10	996.842	2437.74	1691.7	1351.69	870.495	1147.38	1437.09	1586.8	2323.9
		0	1513.46	3695.92	2587.82	2122.77	1399.23	2101.93	2763.83	2872.43	6713.7
		10	2030.95	5063.17	3561.04	3022.54	1973.63	3162.88	4320.59	4453.92	11171.1
	KO	-100		-313.897	-244.915	-149.188	-218.249	-105.168	-321.922	-129.292	-176.787
		-90		-198.523	-184.988	-114.066	-153.4	-89.8204	-250.913	-91.2284	-101.424
		-80		-99.6187	-128.512	-82.5424	-95.7039	-55.4047	-181.698	-59.2561	-45.049
		-70		-32.7134	-80.2763	-50.3343	-48.7225	-35.5566	-115.321	-31.6094	-0.539824
		-60		18.1335	-34.0858	-23.1867	-8.40764	-16.1484	-51.4421	-7.97844	37.5706
		-50		61.247	7.99929	11.1951	24.4702	0.906341	7.7224	9.87918	69.2295
		-40		110.656	49.629	63.2485	67.4176	28.224	67.0119	7.26799	111.856
		-30		163.556	156.817	210.02	146.712	121.995	150.178	80.4607	206.396
		-20		406.803	659.516	632.541	475.583	394.208	424.135	440.026	499.996
		-10		1088.97	1556.04	1277.44	1181.09	795.208	863.489	967.137	1026.99
		0		1994.22	2713.49	2035.47	2068.15	1258.12	1370.11	1573.69	1672.87
		10		3094.85	3872.55	2880.42	3049.59	1757.22	1947.38	2234.14	2348.35
	DKO
		-100	-306.432	-246.159	-352.904	-119.089	-339.799	-314.067	-252.073	-196.054	-166.226	-243.735	-271.49	-224.225	-347.109	-405.105	-212.202	-195.203	-265.823	-168.782	-300.186
		-90	-241.777	-176.217	-213.454	-63.5541	-261.276	-198.562	-185.12	-130.965	-99.2493	-165.78	-166.891	-138.674	-227.613	-282.837	-155.385	-136.175	-164.058	-102.65	-215.859
		-80	-181.202	-106.519	-106.714	-28.3339	-176.41	-124.116	-120.634	-76.1978	-49.3131	-97.6629	-81.5027	-72.5062	-134.834	-179.234	-111.445	-83.1468	-84.6608	-44.835	-143.718
		-70	-119.755	-49.7033	-33.7966	2.94471	-98.5023	-50.2413	-58.5473	-33.2713	-10.8825	-46.2072	-11.8814	-16.1323	-57.8303	-95.3779	-68.9548	-40.2012	-16.8753	-10.523	-76.7486
		-60	-62.3116	0.548751	27.3936	26.3384	-20.8745	16.9043	2.1538	4.2763	20.5619	2.01303	52.5601	34.3289	9.31604	-22.9338	-35.1521	8.90706	45.0153	12.1701	-17.9959
		-50	-11.6461	44.7634	81.1268	41.5465	38.9623	74.4653	52.1586	41.6024	49.5706	39.9379	111.667	69.424	67.8191	38.9199	12.8295	69.0699	83.2385	26.3431	30.4414
		-40	29.8167	91.2838	129.569	-15.2063	99.2718	125.875	122.97	85.1539	79.9971	79.5417	180.384	96.3827	128.814	107.257	93.7485	189.562	109.857	41.7483	85.1548
		-30	67.6682	193.559	209.297	115.773	293.754	237.889	297.197	249.837	177.536	201.904	423.098	259.068	204.514	299.854	320.5	693.718	282.073	144.379	292.654
		-20	136.454	912.513	502.983	727.116	1013.74	1032.04	709.847	1440.79	774.545	846.657	1539.52	1254.7	566.022	1172.84	1078.51	1930.79	967.837	884.711	1088.72
		-10	446.823	6525.62	986.925	1844.18	2688.81	3422.57	1423.99	4647.09	2627.09	2783.1	3693.47	4444.04	1361.74	2994.79	2766.26	3593.11	2072.55	2720.41	2623.71
		0	1108.42	6928.38	1590.41	3406.76	3894.67	7972.4	1931.61	8460.51	7429.39	5517.44	6490.89	8879.16	2636.75	5660.34	4957.98	5355.14	4380.75	5606.11	4691
		10	2221.18		2288.77	5896.06	8028.54	16821.1	3107.75	11586.5	13486.1	8640.02	9679.48	13650	4392.05	8145.19	7522.63	6982.28	9143.9	9136.66	7048.71
F7 i	WT	-30	96.5239	295.17	185.887	135.909	61.0369	24.772	-54.0764	49.2116	-25.1802
		-20	384.022	921.574	696.637	505.878	302.876	263	276.276	450.823	310.127
		-10	795.076	1913.03	1412.87	1088.11	713.245	938.951	1182.7	1311.5	2052.85
		0	1268.47	3070.73	2249.81	1805.02	1210.33	1849.54	2457.85	2541.89	6388.12
		10	1742.75	4337.49	3163.84	2650.61	1753.08	2866.53	3963.01	4068.14	10791
	DKO	-30	-16.2031	55.0414	22.2664	34.2604	125.75	49.6611	118.874	127.246	67.3122	79.2896	180.94	119.907	12.8751	125.449	185.859	449.52	122.159	84.1978	153.904
		-20	2.64476	727.278	261.57	626.302	780.417	785.22	472.069	1278.94	634.157	682.525	1233.77	1078.28	312.539	931.454	890.259	1611.65	766.081	807.431	896.557
		-10	263.075	6293.67	691.128	1724.06	2390.18	3117.16	1126.75	4445.98	2456.54	2577.45	3324.13	4230.35	1046.41	2686.43	2524.4	3199.03	1828.95	2626.04	2378.13
		0	874.731	6649.71	1240.23	3267.35	3530.71	7608.4	1574.92	8220.14	7228.67	5270.27	6057.96	8628.21	2259.58	5285.01	4662.51	4886.11	4095.31	5494.64	4392.01
		10	1937.55		1884.21	5737.35	7599.27	16398.5	2691.61	11306.9	13255.3	8351.34	9182.96	13361.8	3953.04	7702.88	7173.56	6438.3	8816.62	9008.08	6696.3

## Sheet: F8 (EP)
F8 a,b,c	WT					KO						DKO	E	I	E/I ratio	Latency
				latency					latency				160	310	0.516129	2.15
	E	I	E/I ratio	I-E		E	I	E/I ratio	I-E				79	338	0.233728	2.3
	42	47.6	0.882353	2.7		88	1763	0.0499149	4.32				218	598	0.364548	4.79
	29	14	2.07143	1.5		224	1532	0.146214	3.97				178	202	0.881188	3.01
	46	67	0.686567	6.5		306	5053	0.0605581	3.31				89	214	0.415888	2.3
	103	109	0.944954	1.1		168	2964	0.0566802	3.4				167	172	0.97093	1.39
	27	78	0.346154	4		105	2106	0.0498575	3.64				121	444	0.272523	4.14
	34	161	0.21118	4.5		80	1371	0.0583516	0.14				116	439	0.264237	4.14
	9	39	0.230769	3.1		60	1714	0.0350058	1.14				170	297	0.572391	3.55
	16	42	0.380952	2.6		30	588	0.0510204	8.4				137	298	0.459732	4.05
	12	68	0.176471	1.1		33	231	0.142857	3.11				644	743	0.866756	3.81
	30	332	0.0903614	8.3		23	202	0.113861	0.91				871	765	1.13856	4.09
	26	20	1.3	2.2		22	107	0.205607	2.01				584	2220	0.263063	5.16
	102	220	0.463636	1.3		18	88	0.204545	1.11				654	2373	0.275601	4.92
	24	344	0.0697674	2.9		21	105	0.2	1.4				560	1925	0.290909	4.21
	24.3	109	0.222936	2.7		36	344	0.104651	3.68				287	248	1.15726	3.66
	21	573	0.0366492	3.6		45	913	0.0492881	0.85				123	220	0.559091	7.93
	178	1252	0.142173	3.1		30	233	0.128755	0.77				200	237	0.843882	4.94
	66.6	250	0.2664	5.8		22	329	0.0668693	0.17				269	1362	0.197504	2.53
	60	380	0.157895	1.38		50	370	0.135135	0.61				48	176	0.272727	3.4
	177	380	0.465789	5.92		69	226	0.30531	0.47				110	494	0.222672	3.08
	206	220	0.936364	5.37		108	1272	0.0849057	1.67				32	159	0.201258	2.24
	421	1436	0.293175	4.1		48	813	0.0590406	1.75				79	223	0.35426	2.65
						102	1324	0.0770393	2.26				100	221	0.452489	2.05
						153	2325	0.0658065	0.95				181	548	0.330292	3.59
													240	582	0.412371	2.7
													225	647	0.347759	3.02
													537	1976	0.271761	3.34
													485	1291	0.375678	3.77
													38	10	3.8	0.64
													147	334	0.44012	5.01
													93	290	0.32069	3.26
													265	712	0.372191	2.24
													162	400	0.405	2.93
													40	102	0.392157	2.17
F8 d,e
	mA*ms	AP pro		mA*ms	AP pro		mA*ms	AP pro		mA*ms	AP pro		mA*ms	AP pro		mA*ms	AP pro		mA*ms	AP pro		mA*ms	AP pro		mA*ms	AP pro		mA*ms	AP pro		mA*ms	AP pro		mA*ms	AP pro		mA*ms	AP pro		mA*ms	AP pro		mA*ms	AP pro
wt	324	1.5		324	1		72	0		324	1.3		648	0.9		648	1		486	0.7		648	1		648	1		810	1		81	0					324	1		162	0		540	1
	648	2.1		180	1		144	0		288	1.2		576	0.9		504	1		648	0.9		504	1		504	1		648	1		324	2		162	2		162	1		243	0.3		360	1
second one for wt sample trace	162	0		108	0.4		216	0.2		252	1.1		504	0.9		360	1		576	0.9		360	0.9		486	0.9		486	0.9		252	2		324	2		126	1		324	0.8		270	0.7
	360	1.8		144	1		360	0.4		216	1		432	0.9		216	0.8		504	0.5		216	0.3		324	0.8		324	0.3		180	2		126	2		90	0.7		486	0.9		180	0.1
	288	1.3		162	0.9		432	1.1		180	0.6		360	0.9		144	0.3		360	0.2		144	0		288	0.4		162	0		108	1.3		90	0.7		54	0		648	1		225	0.2
	216	0.6		129.6	0.7		504	1		144	0.2		288	0.8		54	0		72	0		36	0		259.2	0.1		90	0		72	0		54	0		72	0.3		504	1		144	0
	72	0		97.2	0.1		576	1.5		108	0		216	0.4		36	0								216	0					36	0		72	0		36	0		216	0		108	0
				81	0		648	1.5		72	0		144	0.1											162	0					162	2
				45	0								432	0.8																	126	1.9
													378	0.8																	108	1
													324	0.6																	90	0.1
													270	0.5
													216	0.4
													162	0.2
													108	0
													72	0
KO	mA*ms	AP pro		mA*ms	AP pro		mA*ms	AP pro		mA*ms	AP pro		mA*ms	AP pro		mA*ms	AP pro		mA*ms	AP pro		mA*ms	AP pro
	288	0		648	0.8		648	0.4		360	0		288	0		648	1		648	0.6		288	0
	360	0.1		576	0.8		576	0.3		432	0		360	0		576	1		486	0.3		324	0
second one for ko sample trace	432	0.2		504	0.6		540	0.1		504	0.2		432	0.6		504	0.7		324	0.3		648	0.1
	504	0.6		432	0.3		504	0		576	0.5		504	0.8		432	0.3		72	0		810	0.7
	576	0.6		360	0		432	0		648	0.6		576	1		360	0		162	0		972	1
	648	0.6		288	0								648	1		288	0		972	1		1134	1
DKO	mA*ms	AP pro		mA*ms	AP pro		mA*ms	AP pro		mA*ms	AP pro		mA*ms	AP pro		mA*ms	AP pro		mA*ms	AP pro		mA*ms	AP pro		mA*ms	AP pro
last one for DKO sample trace	75.6	0		360	1		324	1		648	1		432	1.5		126	0		126	0		126	0		648	1
	97.2	0		432	1.1		259.2	1		486	1		504	1.6		162	0		162	0		162	0		486	0.9
	129.6	0.3		504	1.1		194.4	1		324	0.9		576	1.7		324	0.4		324	0.3		324	0.4		324	1
	145.8	0.9		576	1		162	1		259.2	0.3		324	1.3		486	0.9		648	0.8		486	0.8		162	0.8
	162	1.1		324	1.1		97.2	0.6		129.6	0		259.2	1		648	1.1		486	0.7		576	1		81	0.2
	324	1.3		162	1		64.8	0.1		100.8	0		226.8	0.7					648	1		648	1		63	0
				81	0.5		50.4	0					194.4	0
				32.4	0								162	0
				25.2	0
F8 f,g,h
	wt	maxim	gain	threshould		ko	maxim	gain	threshould		dko	maxim	gain	threshould
		2.06477	0.009	268.853			0.612811	0.0026	445.622			1.25656	0.0178	138.995
		0.984577	0.0163	115.615			0.811075	0.0031	458.438			1.05	0.0075	81.6501
		1.59025	0.0032	414.583			0.40039	0.0021	558.267			1.00059	0.0092	92.395
		1.2332	0.0094	182.645			0.605138	0.0024	526.917			1.00002	0.0029	277.235
		0.882891	0.0028	233.177			0.945459	0.0033	422.188			1.54261	0.009	242.053
		0.999778	0.0034	171.562			1	0.0033	470.995			1.10106	0.007	370.458
		0.99195	0.0031	458.177			1	0.0011	635.735			1.0074	0.006	390.358
		0.989156	0.0042	253.157			1	0.0014	766.379			1.0215	0.0024	368.751
		0.965032	0.0032	294.93								0.9986	0.0079	122.239
		1.0007	0.0022	369.101
		1.99315	0.0452	106.266
		2	0.0278	90.3858
		1.00116	0.014	81.3519
		0.961084	0.0029	274.499
		1.0056	0.005	252.627
F8 i, j
		stim. (V)	AP prob.		stim. (V)	AP prob.		stim. (V)	AP prob.		stim. (V)	AP prob.		stim. (V)	AP prob.		stim. (V)	AP prob.		stim. (V)	AP prob.		stim. (V)	AP prob.		stim. (V)	AP prob.		stim. (V)	AP prob.		stim. (V)	AP prob.		stim. (V)	AP prob.		stim. (V)	AP prob.		stim. (V)	AP prob.		stim. (V)	AP prob.		stim. (V)	AP prob.
	WT	0.25	0		0.5	0		1	0		1	0		1	0		2.5	0		5	0		4	0		4.5	0		4.5	0		5	0		2.5	0		4.5	0		6	0		4.5	0		4.5	0
	the 12th for WT sample trace	0.5	0		1	0		1.5	0		1.5	0		1.5	0		3	0		5.5	0		4.5	0		5	0		5	0		5.5	0		3	0		5	0		6.5	0		5	0		5	0
		1	0.1		1.5	0.8		2	0.8		2	0.5		2	0.833333		3.5	0.1		6	0.6		5	0.2		5.5	0.3		5.5	0.4		6	0.5		3.5	0.1		5.5	0.1		7	0.3		5.5	0.5		5.5	0.4
		1.5	1		2	1		2.5	0.95		2.5	1		2.5	1		4	0.7		6.5	1		5.5	0.5		6	0.7		6	0.8		6.5	1		4	0.9		6	0.2		7.5	1		6	1		6	0.2
		2	1		2.5	1		3	1		3	1		3	1		4.5	1		7	1		6	0.8		6.5	1		6.5	1		7	1		4.5	1		6.5	0.8		8	1		6.5	1		6.5	0.7
								3.5	1								5	1					6.5	1		7	1		7	1					5	1		7	1								7	0.8
																																															7.5	1
																																															8	1
	KO	0.5	0		0.3	0		0.25	0		0.25	0		0.5	0		1	0		0.5	0		1	0		1.5	0		1.5	0		1	0		0.25	0		1	0		2	0		4.5	0		0.5	0
	the first for KO sample trace	1	0		0.6	0		0.5	0		0.5	0		1	0		1.5	0		1	0		1.5	0		2	0		2	0		1.25	0		0.75	0		1.25	0		2.5	0		5	0		1	0
		1.2	0.4		0.7	0.8		1	0.1		1	0.2		1.5	0.4		2	0.5		1.5	0.4		2	0.3		2.5	0.5		2.5	0.3		1.5	0.4		0.85	0.2		1.5	0.6		3	0.2		5.5	0.1		1.25	0.1
		1.5	0.8		0.8	1		1.5	0.7		1.5	0.8		2	1		2.5	0.7		2	0.7		2.5	0.5		3	1		3	0.8		1.75	1		0.9	0.9		1.75	0.9		3.25	0.5		6	0.8		1.5	1
		2	1		1.5	1		2	0.8		2	1		2.5	1		3	0.9		2.5	0.8		3	1		3.5	1		3.5	1		2	1		1	1		2	1		3.5	1		6.5	1		1.75	1
		2.5	1					2.5	0.9		2.5	1					3.5	1		3	1		3.5	1					4	1					1.5	1		2.5	1		4	1		7	1
								3	1								4	1		3.5	1
								3.5	1
	PTP1B-LMO4 KO	3	0		5	0		3.5	0		5	0		4	0		3	0		2	0		1.5	0		3.5	0		2	0		3	0		4	0		4.5	0		5	0		3	0		0.5
	the third one for DKO sample trace	3.25	0		6	0		4	0		5.5	0		5	0		3.5	0		3	0		2	0		4	0		3	0		4	0		5	0		5	0		5.5	0.5		4	0		1	0
		3.5	0.6		7	0.7		4.5	0.2		6	0.5		6	0.3		4	0.5		3.25	0.6		2.5	0.5		4.5	0.2		4	0.2		4.5	0		6	0.7		5.5	0.7		5.75	0.9		4.25	0.5		1.5	0
		4	0.8		7.5	1		5	0.1		6.5	0.6		6.5	0.8		4.5	1		3.5	1		3	0.7		5	0.1		4.25	0.3		5	0.3		6.25	1		6	1		6	1		4.5	0.9		2	0.1
		4.5	1		8	1		5.5	0.8		7	0.8		7	1		5	1		4	1		3.5	0.8		5.5	0.8		4.5	0.9		5.5	0.5		6.5	1		6.5	1		6.5	1		5	1		2.5	0.5
		5	1					5.75	1		7.5	0.9		7.5	1								3.75	0.9		5.75	1		4.75	0.9		6	0.9											5.5	1		3	0.8
								6	1		8	1											4	1		6	1		5	1		6.5	1														3.5	1
											8.5	1											4.5	1					5.5	1																		1
											F8 m
F8 K,l	WT			KO			PTP1B-LMO4 KO					WT	Bin	Frequency	Cumulative %		KO	Bin	Frequency	Cumulative %			DKO	Bin	Frequency	Cumulative %
	Gain	threshould (IC50)		gain	threshould (IC50)		gain	threshould (0.5)					1.25	1	0.0417			0.75	1	0.0417				1.75	0	0
	0.0188	1.0157		0.1758	1.1986								1.75	1	0.0833			1.25	5	0.25				2.25	1	0.0526316
	0.0231	1.4653		0.0028	0.6958		0.0175	3.49					2.25	3	0.2083			1.75	6	0.5				2.75	2	0.157895
	0.1593	1.7545		0.3	1.213		0.0231	6.98					2.75	1	0.25			2.25	2	0.5833				3.25	1	0.210526
	0.0221	1.99		0.2525	1.1263		0.0204	8.5224					3.25	2	0.3333			2.75	6	0.8333				3.75	1	0.263158
	0.0241	1.8589		0.0213	1.4981		0.4096	6.23					3.75	3	0.4583			3.25	2	0.9167				4.25	1	0.315789
	0.269	3.734		0.4371	1.9282		0.2252	6.2					4.25	0	0.4583			3.75	0	0.9167				4.75	2	0.421053
	0.0288	5.9847		0.4931	1.5141		0.021	4					4.75	2	0.5417			4.25	0	0.9167				5.25	0	0.421053
	0.5578	5.3244		0.5878	2.2725		0.01	3.25					5.25	1	0.5833			4.75	0	0.9167				5.75	4	0.631579
	0.4011	5.6058		0.0224	2.4918		0.3171	2.61					5.75	4	0.75			5.25	0	0.9167				6.25	4	0.842105
	0.3453	5.4878		0.3028	2.5637		0.1493	5.31					6.25	4	0.9167			5.75	1	0.9583				6.75	1	0.894737
	0.022	5.9919		0.0106	1.4991		0.1253	4.31					6.75	1	0.9583			6.25	1	1				7.25	1	0.947368
	0.1632	3.6363		0.0184	0.8587		0.3616	5.48					7.25	1	1			More	0	1				7.75	0	0.947368
	0.2576	6.1263		0.124	1.4195		0.0117	6					More	0	1									8.25	0	0.947368
	0.0127	7.0107		0.2088	3.14		0.0056	5.5																8.75	1	1
	0.0226	5.4917		0.2169	5.6829		0.1123	5.5																More	0	1
	0.0222	4.49		0.0136	6.0064		0.1253	4.31
	0.269	5.234		0.0925	2.544		0.2808	2.04
	0.1283	4.61		0.0925	2.544		0.1398	2.7
	0.0811	3.3176		0.0058	2.5028		0.5449	6.53
	0.272	2.9041		0.0946	3.001		0.1937	6.08
	0.54	6.33		0.0047	1.26
	0.0212	2.5		0.0023	1.15
	0.1727	3.1		0.06988	1.4
	0.0097	6		0.00823	1.76
[truncated: 6 more columns]

[truncated: 19 more sheets: S1b, S13el, S1c,S13f,S13m, S1d,S13g, S13n, S2 PV intensity, S2 PV #, S3 (EP), S4 (EP), S5 (EP), S6 (EP), S7 (EP), S8 (EP), S9 (EP), S10 (EP), S11 (EP), S13hi, S13jk, S14 (EP), S15 (EP), S16 (EP)]
